# Supplementary material for: Is the Use of Tourniquets More Advantageous than Other Bleeding Control Techniques in Patients with Limb Hemorrhage? A Systematic Review and Meta-Analysis
Source: Medicina (Kaunas). 2025 Jan 9;61(1):93. doi: 10.3390/medicina61010093 (PMC11766969; doi:10.3390/medicina61010093)
Supplement: Supplementary file 1 [file medicina-61-00093-s001.zip]

Archive with 1 entries (1 files):
- medicina-3366087-supplementary.pdf
